# Supplementary material for: Sensitivity of Acute Myelocytic Leukemia Cells to the Dienone Compound VLX1570 Is Associated with Inhibition of the Ubiquitin-Proteasome System
Source: Biomolecules. 2021 Sep 10;11(9):1339. doi: 10.3390/biom11091339 (PMC8470745; doi:10.3390/biom11091339)
Supplement: Supplementary file 1 [file biomolecules-11-01339-s001.zip]

Archive with 1 entries (1 files):
- biomolecules-1308072-supplementary.pdf
